# Supplementary material for: What Do the General Public Know about Infertility and Its Treatment?
Source: Eur J Investig Health Psychol Educ. 2024 Jul 24;14(8):2116–25. doi: 10.3390/ejihpe14080141 (PMC11353598; doi:10.3390/ejihpe14080141)
Supplement: Supplementary file 1 [file ejihpe-14-00141-s001.zip]

Archive with 1 entries (1 files):
- ejihpe-3109869-supplementary.pdf
